# Supplementary material for: The Effect of Hyperuricemia on Cognitive Impairment: A Cohort Study and Systematic Review
Source: Nutrients. 2026 Jun 4;18(11):1813. doi: 10.3390/nu18111813 (PMC13258673; doi:10.3390/nu18111813)
Supplement: Supplementary file 1 [file nutrients-18-01813-s001.zip]

Archive with 1 entries (1 files):
- nutrients-4314477-supplementary.pdf
